# Supplementary material for: The Impact of Information Presentation and Cognitive Dissonance on Processing Systematic Review Summaries: A Randomized Controlled Trial on Bicycle Helmet Legislation
Source: Int J Environ Res Public Health. 2022 May 20;19(10):6234. doi: 10.3390/ijerph19106234 (PMC9140747; doi:10.3390/ijerph19106234)
Supplement: Supplementary file 1 [file ijerph-19-06234-s001.zip]

Archive with 1 entries (1 files):
- ijerph-1707330-supplementary.pdf
